# Supplementary material for: Global burden of plastic-surgery-related conditions, 1990–2021: a composition-aware analysis with projections to 2050
Source: Front Public Health. 2025 Nov 12;13:1676386. doi: 10.3389/fpubh.2025.1676386 (PMC12647102; doi:10.3389/fpubh.2025.1676386)
Supplement: Supplementary file 1 [file Data_Sheet_1.ZIP]

Archive with 12 entries (10 files):
- Capical  figure/
- Capical  figure/Capical figure/
- Capical  figure/Capical figure/age.png
- Capical  figure/Capical figure/disease cognition.png
- Capical  figure/Capical figure/hysterectomy.png
- Capical  figure/Capical figure/low education level.png
- Capical  figure/Capical figure/Low social support.png
- Capical  figure/Capical figure/monthly income.png
- Capical  figure/Capical figure/neoplasm staging.png
- Capical  figure/Capical figure/Pain.png
- Capical  figure/Figures-PPT.ppt
- Capical  figure/Literature screening flowchart.tif
